# Supplementary material for: Seasonal bacterial niche structures and chemolithoautotrophic ecotypes in a North Atlantic fjord
Source: Sci Rep. 2022 Sep 12;12:15335. doi: 10.1038/s41598-022-19165-w (PMC9468339; doi:10.1038/s41598-022-19165-w)
Supplement: Supplementary file 2 — Supplementary Information 2. [file 41598_2022_19165_MOESM2_ESM.txt]

Consensus  TACGGAGGGT GCAAGCGTTA ATCGGAATTA CTGGGCGTAA AGCGTGCGTA GGCGGTTTAT TAAGTCAGAT GTGAAAGCCC CGGGCTTAAC CTGGGAACTG CATTTGAAAC TGGTCAACTA GAGTATGGTA GAGGAAAGTG GAATTTCTGG TGTAGCGGTG AAATGCGTAG ATATCAGAAG GAACATCAAT GGCGAAGGCA GCTTTCTGGA CCAATACTGA CGCTGAGGTA CGAAAGCGTG GGTAGCAAAC AGGATTAGAT ACCCTGGTAG TCCACGCCGT AAACGATGAT AACTAGCCGT TGGGGGGATT TACCCCTTAG TGGCGAAGCT AACGCGTTAA GTTATCCGCC T  351
SUP05_ASV1 .......... .......... .......... .......... .......... .......... .......... .......... .......... .......... .......... .......... .......... .......... .......... .......... .......... .......... .......... .......... A......... .......... .......... .......... .......... .......... .......... .......... .......... .......... .......... .......... .......... .......... .......... -  350
SUP05_ASV5 .......... .......... .......... .......... .......... .......... .......... .......... .......... .......... .......... .......... .......... .......... .......... .......... .......... .......... .......... .......... A......... .......... .......... .......... .......... .......... .......... .......... .......... .......... .........- .......... .......... .......... .......... .  350
SUP05_ASV2 .......... .......... .......... .......... .......... .......... .......... .......... .......... .......... .......... .......... .......... .......... .......... .......... .......... .......... .......... .......... .......... .......... .......... .......... .......... .......... .......... .......... .......... .......... .......... .....T.... .......... .......... .......... -  350
SUP05_ASV3 .......... .......... .......... .......... .......... ..T.....G. .......... .......... ......C... .......... .......... ...CA..... ......A.G. .......... .......A.. .......... .......... .....T.... .......... .......... .......... .T........ .A........ .......... .......... .......... .......... .......... .........C .......... ....A..G.. ....T..... .......... .......... ...G...... -  350
SUP05_ASV4 .......... .......... .......... .......... .......... ..T.....G. .......... .......... ......C... .......... .......... ..TCA..... ......A.G. .......... .......A.. .......... .......... .....T.... .......... .......... .......... .T........ .A........ .......... .......... .......... .......... .......... .........C .......... ....A..G.. ....T..... .......... .......... ...G...... -  350
